# Supplementary material for: Phytochemical Screening and Antioxidant Activities of White and Red Wines from Different Varieties and Wine Regions in Romania
Source: Antioxidants (Basel). 2025 May 8;14(5):564. doi: 10.3390/antiox14050564 (PMC12108437; doi:10.3390/antiox14050564)
Supplement: Supplementary file 1 [file antioxidants-14-00564-s001.zip]

Archive with 1 entries (1 files):
- antioxidants-3580102-supplementary.pdf
